# Supplementary material for: Prognostic Value of the Average Lung CT Number in Patients with Acute Paraquat Poisoning
Source: Emerg Med Int. 2023 Sep 12;2023:4443680. doi: 10.1155/2023/4443680 (PMC10508996; doi:10.1155/2023/4443680)
Supplement: Supplementary Materials — Protocol for PQ detoxification. Table s1. Basic information of included patients. Figure S1. ROC analysis of different levels. [file 4443680.f1.zip]

Archive with 4 entries (4 files):
- Protocol for PQ detoxification (1).docx
- Supplementary figure S1.docx
- Supplementary Materials.docx
- Table s1. Basic information of included patients.docx
